# Supplementary material for: Decreased nesting behavior, selective increases in locomotor activity in a novel environment, and paradoxically increased open arm exploration in Neurogranin knockout mice
Source: Neuropsychopharmacol Rep. 2020 Dec 3;41(1):111–6. doi: 10.1002/npr2.12150 (PMC8182962; doi:10.1002/npr2.12150)
Supplement: Supplementary file 2 — Table S1 [file NPR2-41-111-s003.xlsx]

## Sheet: Supplementary table
Mouse Batch	Tests	Figures	Start date (YYYY-MM-DD)	Mouse DOB (youngest)	Mouse DOB (oldest)	Mouse Age (Youngest, wks)	Mouse Age (oldest, wks)	Genotype effect	Sex effect	GxS interaction	Remarks
1st	GHNS	S1	2014-07-09	2013-12-24	2013-10-31	28.1429	35.8571	ns	*Body weight *Body temperature		Males were heavier than female. Body temperature of female was higher than that of male. No genotype effect.
1st	LD	F, S2AB	2014-07-18			29.4286	37.1429	*Transitions	**Stay time in light *Transitions *Latency to light	ns	Mutants tended to stay in dark compartment more than controls. Number of transitions of mutants were significantly smaller than that of control.
1st	OF	E, S3	2014-07-22			30	37.7143	ns	ns	ns	There was significant time effect in total distance of male; and in total distance and vertical activity of female
1st	EP	G	2014-07-29			31	38.7143	*Time on open arms *Entries into Open Arms	ns	ns	Mutants stayed on open arms more than controls
1st	HP	C	2014-08-05			32	39.7143	*Latency	ns		Latency to paw withdrawal of mutants was shorter than that of control.
1st	SI	S4	2014-08-07			32.2857	40	ns	ns	ns
1st	RR	B	2014-08-20			34.1429	41.8571	**Latency to fall	ns	ns	Mutants fell from the rods earlier than controls
1st	CSI	S4F-I	2014-08-26			35	42.7143	ns	ns	ns	As male mice were used as stranger, only the male mice were subjected to the analysis, and female data were excluded. Mutants tended to show decreased time spent around stranger cage both in sociablity and social preference tests.
1st	PPI	S5AB	2014-09-03			36.1429	43.8571	*Paired Pulse Inhibition	ns	ns	Mutants exhibited impaired PPI
1st	PS	S5C	2014-09-04			36.2857	44	**Day2 immobility	ns	ns	Mutants exhibited less immobility than controls on day 2
1st	TM-SA	S6D-G	2014-09-17			38.1429	45.8571	*Correct response	*Latency	ns	Mutants showed less % of correct responses than controls
1st	TS	n	2014-09-25			39.2857	47	ns	ns	ns
1st	FZ_conditioning	#	2014-10-08			41.1429	48.8571	#	#	#
1st	FZ_context	#	2014-10-09			41.2857	49	#	#	#
1st	FZ_cued	#	2014-10-09			41.2857	49	#	#	#
1st	FZ_context retention	#	2014-11-14			46.4286	54.1429	#	#	#
1st	FZ_cued retention	#	2014-11-14			46.4286	54.1429	#	#	#
2nd	OF	S3	2016-06-22	2015-10-28	2015-07-02	34	50.8571	**Center time *Stereotypic count	**Total distance *Stereotypic count	ns	Mutants exhibited increased center time and stereotypic counts. There was a significant interaction between genotype and time in total distance.
2nd	Nesting	A	2016-07-06			36	52.8571	**Nesting score	ns	ns	Nesting score of mutants was lower than that of controls
2nd	Sucrose preference	#	2016-07-11			36.7143	53.5714	#	#	#
3rd	CSI	S4F-I	2019-12-11	2019-05-29	2019-05-27	28	28.2857	ns	ns	ns	As male mice were used as stranger, only the male mice were subjected to the analysis and female data were excluded. Mutants tended to show decreased time spent around stranger cage both in sociablity and social preference tests.
3rd	GHNS	n	2019-12-17			28.8571	29.1429	ns	ns	ns
3rd	TM-SA	S6H-K	2019-12-17			28.8571	29.1429	*Latency	**Correct responses	ns	Latency to complete the session of the mutants was shorter than that of controls.
3rd	HC	D	2020-01-29			35	35.2857	ns	ns	ns
3rd	OF	E, S3	2020-02-05			36	36.2857	**Ctr_time(all time) **Totdist(first 60 min)	ns		Genotype x time interaction was highly significant in **Totdist, **Vertact, **Strcnt.
4th	Corticosterone	S2	2020-07-10	2019-10-04	2019-09-18	40	42.2857	ns	ns	ns	We did not detect significant difference in blood plasma corticosterone levels between controls and mutants.
											Abbreviations
											GHNS: General Health and Neurological Screen
											LD: Light/Dark transition
											OF: Open Field
											EP: Elevated Plus maze
											SI: Social Interaction
											RR: Rotarod
											PPI: Prepulse Inhibition
											PS: Porsolt Forced Swim
											FZ: Contextual &Cued Fear Conditioning
											TS: Tail Suspension
											HC: Homecage locomotor activity
											TM-SA: T-Maze Spontaneous Alternation
											CSI: Crawley’s Sociability and Social Novelty Preference Test
											#: data will be available upon published elsewhere
											n: not shown in the present report. Available in Mouse Phenotype Database (http://www.mouse-phenotype.org/)
											ns: not statistically-significant
											*p<0.05; **p<0.01
